# Supplementary material for: 5-Substituted Pyridine-2,4-dicarboxylate Derivatives Have Potential for Selective Inhibition of Human Jumonji-C Domain-Containing Protein 5
Source: J Med Chem. 2023 Aug 1;66(15):10849–65. doi: 10.1021/acs.jmedchem.3c01114 (PMC10424186; doi:10.1021/acs.jmedchem.3c01114)
Supplement: Supplementary file 2 — jm3c01114_si_002.csv [file jm3c01114_si_002.csv]

Compound	SMILE	IC50 JMJD5 (uM)	IC50 PHD2 (uM)	IC50 FIH (uM)	IC50 AspH (uM)	IC50 KDM4E (uM)	IC50 RIOX2 (uM)	CC50 (uM) U2OS cells	CC50 (uM) A549 cells
1	O=C(C1=NC=CC(C(O)=O)=C1)O	0.5 ± 0.2		4.9 ± 1.7	0.03 ± 0.01	0.3 ± 0.1	4.8 ± 0.2
2	O=C(C1=C(NC2=CC=CC=C2[N+]([O-])=O)C(C(O)=O)=NC=C1)O	17.9 ± 2.6
3	O=C(C1=NC=CC(C(O)=O)=C1NCC2=CC=CC=C2)O	9.5 ± 2.2
4	O=C(C1=C(NCC2=CC=CC=C2)C=NC=C1)O	>50
5	O=C(C1=NC=CC(C(O)=O)=C1NCC2CCCCC2)O	25.3 ± 0.5
6	O=C(C1=NC=CC(C(O)=O)=C1NCC2=CC=C(OC)C=C2)O	5.8 ± 2.9
7	O=C(C1=NC=CC(C(O)=O)=C1NCC2=CC=C(C(F)(F)F)C=C2)O	10.4 ± 4.4
8	O=C(C1=NC=CC(C(O)=O)=C1NC(C)C2=CC=CC=C2)O	3.1 ± 1.5
9	O=C(C1=NC=CC(C(O)=O)=C1NC(CC)C2=CC=CC=C2)O	7.5 ± 2.0
10	O=C(C1=NC=CC(C(O)=O)=C1NCCC2=CC=CC=C2)O	19.6 ± 3.0
11	O=C(C1=NC=CC(C(O)=O)=C1NCCCC2=CC=CC=C2)O	19.7 ± 3.0
12	O=C(C1=NC=CC(C(O)=O)=C1NCCCCC2=CC=CC=C2)O	20.8 ± 0.2
13	FC1=C(C(O)=O)C=CN=C1C(O)=O	27.2 ± 2.9
14	O=C(C1=NC=CC(C(O)=O)=C1C(F)(F)F)O	>50
15	FC1=CN=C(C(O)=O)C=C1C(O)=O	4.5 ± 0.9
16	O=C(C1=NC=C(C(F)(F)F)C(C(O)=O)=C1)O	>50
19i	O=C(OC)C1=NC=C(C(C(OC)=O)=C1)NCC2=CC=CC=C2OC							>100	10.7
19j	O=C(OC)C1=NC=C(C(C(OC)=O)=C1)NCC2=CC=CC=C2C3CC3							10	2.1
20a	O=C(C1=NC=C(NCC2=CC=CC=C2)C(C(O)=O)=C1)O	0.4 ± 0.1	>50	24.3 ± 6.1	0.5 ± 0.2	3.2 ± 1.6	24.5 ± 3.1
20b	OC(C(C=C1C(O)=O)=NC=C1NCCC2=CC=CC=C2)=O	0.9 ± 0.2	>50	33.6 ± 6.8	1.8 ± 0.1	5.9 ± 0.6	27.9 ± 6.7
20c	OC(C(C=C1C(O)=O)=NC=C1NCCCC2=CC=CC=C2)=O	0.3 ± 0.1	>50	29.7 ± 6.2	2.8 ± 0.4	28.2 ± 4.1	27.3 ± 6.7
20d	OC(C(C=C1C(O)=O)=NC=C1NCCCCC2=CC=CC=C2)=O	0.4 ± 0.2	20.4 ± 0.8	25.6 ± 4.5	1.9 ± 0.2	3.6 ± 0.7	26.1 ± 1.9
20e	CC(C1=CC=CC=C1)NC2=CN=C(C(O)=O)C=C2C(O)=O	17.5 ± 2.5	>50	31.9 ± 3.4	5.9 ± 1.9	22.7 ± 0.4	33.2 ± 5.6
20f	OC(C(C=C1C(O)=O)=NC=C1NCC2CCCCC2)=O	0.7 ± 0.1	>50	9.7 ± 2.3	2.6 ± 0.6	3.2 ± 0.3	34.0 ± 8.5
20g	O=C(C1=NC=C(NCC2=CC=C(C(F)(F)F)C=C2)C(C(O)=O)=C1)O	0.5 ± 0.1	>50	28.8 ± 6.4	1.2 ± 0.1	6.2 ± 1.1	27.5 ± 7.1
20h	O=C(C1=NC=C(NCC2=CC=C(OC)C=C2)C(C(O)=O)=C1)O	0.4 ± 0.1	>50	31.7 ± 3.0	2.0 ± 0.4	15.5 ± 1.9	27.6 ± 7.1
20i	O=C(C1=NC=C(NCC2=CC=CC=C2OC)C(C(O)=O)=C1)O	0.7 ± 0.2	>50	36.3 ± 8.0	0.9 ± 0.2	11.3 ± 2.9	>50
20j	O=C(C1=NC=C(NCC2=CC=CC=C2C3CC3)C(C(O)=O)=C1)O	0.7 ± 0.1	>50	>50	8.9 ± 5.0	>50	>50
21	O=C(C1=C(NC2=CC=CC=C2)C(C(O)=O)=NC=C1)O	>50
22	O=C(C1=C(NC2=CC=C(C(O)=O)C=C2)C(C(O)=O)=NC=C1)O	>50
23	O=C(C1=C(NC2=CC=C([N+]([O-])=O)C=C2)C(C(O)=O)=NC=C1)O	>50
24	O=C(C1=C(NC2=CC=CC=C2C(O)=O)C(C(O)=O)=NC=C1)O	>50
25	FC1=CC=CC=C1NC2=C(C(O)=O)C=CN=C2C(O)=O	46.9 ± 4.6
26	O=C(C1=C(NC2=CC=CC=C2C)C(C(O)=O)=NC=C1)O	>50
27	O=C(C1=C(NC2=CC=CC=C2OC)C(C(O)=O)=NC=C1)O	29.6 ± 4.3
28	O=C(C1=C(NC2=CC=CC=C2SC)C(C(O)=O)=NC=C1)O	41.5 ± 2.2
29	NC1=CC=CC=C1NC2=C(C(O)=O)C=CN=C2C(O)=O	39.6 ± 11.2
30	O=C(C1=C(NC(C)C2=CC=CC=C2)C=NC=C1)O	>50
31	ClC(C=C1)=CC=C1CCNC2=C(C(O)=O)C=CN=C2C(O)=O	10.3 ± 3.1
32	ClC(C=C1)=CC=C1CCNC2=C(C(O)=O)C=CN=C2	>50
